# Supplementary material for: A Comparative Study on ZrO2- and MgO-Based Sulfonic Acid Materials for the Reactive Adsorption of o-Xylene
Source: Molecules. 2025 Jul 29;30(15):3171. doi: 10.3390/molecules30153171 (PMC12348149; doi:10.3390/molecules30153171)
Supplement: Supplementary file 1 [file molecules-30-03171-s001.zip]

Archive with 1 entries (1 files):
- molecules-3717644-supplementary.pdf
